# Supplementary material for: Identification of the pivotal role of SPP1 in kidney stone disease based on multiple bioinformatics analysis
Source: BMC Med Genomics. 2022 Jan 11;15:7. doi: 10.1186/s12920-022-01157-4 (PMC8751247; doi:10.1186/s12920-022-01157-4)
Supplement: Supplementary file 1 — Additional file 1. Code used to perform the multiple bioinformatic analysis. [file 12920_2022_1157_MOESM1_ESM.txt]

library(ggplot2)
library(limma)
library(pheatmap)
logFCfilter=1                     
adjPfilter=0.05                   
expFile="geneMatrix.txt"          
conFile="sample1.txt"           
treatFile="sample2.txt"          

rt=read.table(expFile,sep="\t",header=T,check.names=F)
rt=as.matrix(rt)
rownames(rt)=rt[,1]
exp=rt[,2:ncol(rt)]
dimnames=list(rownames(exp),colnames(exp))
data=matrix(as.numeric(as.matrix(exp)),nrow=nrow(exp),dimnames=dimnames)
data=avereps(data)
data=normalizeBetweenArrays(data)

sample1=read.table(conFile,sep="\t",header=F,check.names=F)
sample2=read.table(treatFile,sep="\t",header=F,check.names=F)
conData=data[,as.vector(sample1[,1])]
treatData=data[,as.vector(sample2[,1])]
rt=cbind(conData,treatData)
conNum=ncol(conData)
treatNum=ncol(treatData)

Type=c(rep("con",conNum),rep("treat",treatNum))
design <- model.matrix(~0+factor(Type))
colnames(design) <- c("con","treat")
fit <- lmFit(rt,design)
cont.matrix<-makeContrasts(treat-con,levels=design)
fit2 <- contrasts.fit(fit, cont.matrix)
fit2 <- eBayes(fit2)

allDiff=topTable(fit2,adjust='fdr',number=200000)
write.table(allDiff,file="GEO_all.xls",sep="\t",quote=F)

diffSig=allDiff[with(allDiff, (abs(logFC)>logFCfilter & adj.P.Val < adjPfilter )), ]
diffSigOut=rbind(id=colnames(diffSig),diffSig)
write.table(diffSigOut,file="GEO_diff.xls",sep="\t",quote=F,col.names=F)
write.table(diffSigOut,file="GEO_diff.txt",sep="\t",quote=F,col.names=F)

geneNum=50
diffSig=diffSig[order(as.numeric(as.vector(diffSig$logFC))),]
diffGeneName=as.vector(rownames(diffSig))
diffLength=length(diffGeneName)
hmGene=c()
if(diffLength>(geneNum*2)){
    hmGene=diffGeneName[c(1:geneNum,(diffLength-geneNum+1):diffLength)]
}else{
    hmGene=diffGeneName
}
hmExp=rt[hmGene,]
Type=c(rep("N",conNum),rep("T",treatNum))
names(Type)=colnames(rt)
Type=as.data.frame(Type)
pdf(file="GEO_heatmap.pdf",height=8,width=10)
pheatmap(hmExp, 
         annotation=Type, 
         color = colorRampPalette(c("green", "black", "red"))(50),
         cluster_cols =F,
         show_colnames = F,
         scale="row",
         fontsize = 8,
         fontsize_row=6,
         fontsize_col=8)
dev.off()

Significant=ifelse((allDiff$adj.P.Val<adjPfilter & abs(allDiff$logFC)>logFCfilter), ifelse(allDiff$logFC>logFCfilter,"Up","Down"), "Not")
p = ggplot(allDiff, aes(logFC, -log10(adj.P.Val)))+
    geom_point(aes(col=Significant))+
    scale_color_manual(values=c("green", "black", "red"))+
    labs(title = " ")+
    theme(plot.title = element_text(size = 16, hjust = 0.5, face = "bold"))
p=p+theme_bw()
pdf("GEO_vol.pdf",width=5.5,height=5)
print(p)
dev.off()

library("WGCNA")          
library("limma")        

expFile="geneMatrix.txt"       
conFile="sample1.txt"           
treatFile="sample2.txt"         

rt=read.table(expFile,sep="\t",header=T,check.names=F)
rt=as.matrix(rt)
rownames(rt)=rt[,1]
exp=rt[,2:ncol(rt)]
dimnames=list(rownames(exp),colnames(exp))
data=matrix(as.numeric(as.matrix(exp)),nrow=nrow(exp),dimnames=dimnames)
data=avereps(data)
data=normalizeBetweenArrays(data)
data=data[apply(data,1,sd)>0.5,]   

sample1=read.table(conFile,sep="\t",header=F,check.names=F)
sample2=read.table(treatFile,sep="\t",header=F,check.names=F)
conData=data[,as.vector(sample1[,1])]
treatData=data[,as.vector(sample2[,1])]
data=cbind(conData,treatData)
normalCount=ncol(conData)
tumorCount=ncol(treatData)
datExpr0=t(data)

gsg = goodSamplesGenes(datExpr0, verbose = 3)
if (!gsg$allOK)
{
  # Optionally, print the gene and sample names that were removed:
  if (sum(!gsg$goodGenes)>0)
    printFlush(paste("Removing genes:", paste(names(datExpr0)[!gsg$goodGenes], collapse = ", ")))
  if (sum(!gsg$goodSamples)>0)
    printFlush(paste("Removing samples:", paste(rownames(datExpr0)[!gsg$goodSamples], collapse = ", ")))
  # Remove the offending genes and samples from the data:
  datExpr0 = datExpr0[gsg$goodSamples, gsg$goodGenes]
}


sampleTree = hclust(dist(datExpr0), method = "average")
pdf(file = "1_sample_cluster.pdf", width = 12, height = 9)
par(cex = 0.6)
par(mar = c(0,4,2,0))
plot(sampleTree, main = "Sample clustering to detect outliers", sub="", xlab="", cex.lab = 1.5, cex.axis = 1.5, cex.main = 2)
abline(h = 20000, col = "red")
dev.off()

clust = cutreeStatic(sampleTree, cutHeight = 20000, minSize = 10)
table(clust)
keepSamples = (clust==1)
datExpr0 = datExpr0[keepSamples, ]


traitData=data.frame(Normal=c(rep(1,normalCount),rep(0,tumorCount)),
                     Tumor=c(rep(0,normalCount),rep(1,tumorCount)))
row.names(traitData)=colnames(data)
fpkmSamples = rownames(datExpr0)
traitSamples =rownames(traitData)
sameSample=intersect(fpkmSamples,traitSamples)
datExpr0=datExpr0[sameSample,]
datTraits=traitData[sameSample,]


sampleTree2 = hclust(dist(datExpr0), method = "average")
traitColors = numbers2colors(datTraits, signed = FALSE)
pdf(file="2_sample_heatmap.pdf",width=12,height=12)
plotDendroAndColors(sampleTree2, traitColors,
                    groupLabels = names(datTraits),
                    main = "Sample dendrogram and trait heatmap")
dev.off()

enableWGCNAThreads()   
powers = c(1:20)       
sft = pickSoftThreshold(datExpr0, powerVector = powers, verbose = 5)
pdf(file="3_scale_independence.pdf",width=9,height=5)
par(mfrow = c(1,2))
cex1 = 0.9
plot(sft$fitIndices[,1], -sign(sft$fitIndices[,3])*sft$fitIndices[,2],
     xlab="Soft Threshold (power)",ylab="Scale Free Topology Model Fit,signed R^2",type="n",
     main = paste("Scale independence"));
text(sft$fitIndices[,1], -sign(sft$fitIndices[,3])*sft$fitIndices[,2],
     labels=powers,cex=cex1,col="red");
abline(h=0.90,col="red") 
plot(sft$fitIndices[,1], sft$fitIndices[,5],
     xlab="Soft Threshold (power)",ylab="Mean Connectivity", type="n",
     main = paste("Mean connectivity"))
text(sft$fitIndices[,1], sft$fitIndices[,5], labels=powers, cex=cex1,col="red")
dev.off()


sft 
softPower =sft$powerEstimate 
adjacency = adjacency(datExpr0, power = softPower)
softPower

TOM = TOMsimilarity(adjacency)
dissTOM = 1-TOM

geneTree = hclust(as.dist(dissTOM), method = "average");
pdf(file="4_gene_clustering.pdf",width=12,height=9)
plot(geneTree, xlab="", sub="", main = "Gene clustering on TOM-based dissimilarity",
     labels = FALSE, hang = 0.04)
dev.off()


minModuleSize = 50      
dynamicMods = cutreeDynamic(dendro = geneTree, distM = dissTOM,
                            deepSplit = 2, pamRespectsDendro = FALSE,
                            minClusterSize = minModuleSize);
table(dynamicMods)
dynamicColors = labels2colors(dynamicMods)
table(dynamicColors)
pdf(file="5_Dynamic_Tree.pdf",width=8,height=6)
plotDendroAndColors(geneTree, dynamicColors, "Dynamic Tree Cut",
                    dendroLabels = FALSE, hang = 0.03,
                    addGuide = TRUE, guideHang = 0.05,
                    main = "Gene dendrogram and module colors")
dev.off()


MEList = moduleEigengenes(datExpr0, colors = dynamicColors)
MEs = MEList$eigengenes
MEDiss = 1-cor(MEs);
METree = hclust(as.dist(MEDiss), method = "average")
pdf(file="6_Clustering_module.pdf",width=7,height=6)
plot(METree, main = "Clustering of module eigengenes",
     xlab = "", sub = "")
MEDissThres = 0.25  
abline(h=MEDissThres, col = "red")
dev.off()


merge = mergeCloseModules(datExpr0, dynamicColors, cutHeight = MEDissThres, verbose = 3)
mergedColors = merge$colors
mergedMEs = merge$newMEs
pdf(file="7_merged_dynamic.pdf", width = 9, height = 6)
plotDendroAndColors(geneTree, mergedColors,"Dynamic Tree Cut",
                    dendroLabels = FALSE, hang = 0.03,
                    addGuide = TRUE, guideHang = 0.05,
                    main = "Gene dendrogram and module colors(GEO)")
dev.off()
moduleColors = mergedColors
table(moduleColors)
colorOrder = c("grey", standardColors(50))
moduleLabels = match(moduleColors, colorOrder)-1
MEs = mergedMEs


nGenes = ncol(datExpr0)
nSamples = nrow(datExpr0)
moduleTraitCor = cor(MEs, datTraits, use = "p")
moduleTraitPvalue = corPvalueStudent(moduleTraitCor, nSamples)
pdf(file="8_Module_trait.pdf",width=6,height=6)
textMatrix = paste(signif(moduleTraitCor, 2), "\n(",
                   signif(moduleTraitPvalue, 1), ")", sep = "")
dim(textMatrix) = dim(moduleTraitCor)
par(mar = c(5, 10, 3, 3))
labeledHeatmap(Matrix = moduleTraitCor,
               xLabels = names(datTraits),
               yLabels = names(MEs),
               ySymbols = names(MEs),
               colorLabels = FALSE,
               colors = blueWhiteRed(50),
               textMatrix = textMatrix,
               setStdMargins = FALSE,
               cex.text = 0.5,
               zlim = c(-1,1),
               main = paste("Module-trait relationships(GEO)"))
dev.off()


modNames = substring(names(MEs), 3)
geneModuleMembership = as.data.frame(cor(datExpr0, MEs, use = "p"))
MMPvalue = as.data.frame(corPvalueStudent(as.matrix(geneModuleMembership), nSamples))
names(geneModuleMembership) = paste("MM", modNames, sep="")
names(MMPvalue) = paste("p.MM", modNames, sep="")
traitNames=names(datTraits)
geneTraitSignificance = as.data.frame(cor(datExpr0, datTraits, use = "p"))
GSPvalue = as.data.frame(corPvalueStudent(as.matrix(geneTraitSignificance), nSamples))
names(geneTraitSignificance) = paste("GS.", traitNames, sep="")
names(GSPvalue) = paste("p.GS.", traitNames, sep="")


for (trait in traitNames){
  traitColumn=match(trait,traitNames)  
  for (module in modNames){
    column = match(module, modNames)
    moduleGenes = moduleColors==module
    if (nrow(geneModuleMembership[moduleGenes,]) > 1){
      outPdf=paste("9_", trait, "_", module,".pdf",sep="")
      pdf(file=outPdf,width=7,height=7)
      par(mfrow = c(1,1))
      verboseScatterplot(abs(geneModuleMembership[moduleGenes, column]),
                         abs(geneTraitSignificance[moduleGenes, traitColumn]),
                         xlab = paste("Module Membership in", module, "module"),
                         ylab = paste("Gene significance for ",trait),
                         main = paste("Module membership vs. gene significance\n"),
                         cex.main = 1.2, cex.lab = 1.2, cex.axis = 1.2, col = module)
      abline(v=0.8,h=0.5,col="red")
      dev.off()
    }
  }
}

probes = colnames(datExpr0)
geneInfo0 = data.frame(probes= probes,
                       moduleColor = moduleColors)
for (Tra in 1:ncol(geneTraitSignificance))
{
  oldNames = names(geneInfo0)
  geneInfo0 = data.frame(geneInfo0, geneTraitSignificance[,Tra],
                         GSPvalue[, Tra])
  names(geneInfo0) = c(oldNames,names(geneTraitSignificance)[Tra],
                       names(GSPvalue)[Tra])
}

for (mod in 1:ncol(geneModuleMembership))
{
  oldNames = names(geneInfo0)
  geneInfo0 = data.frame(geneInfo0, geneModuleMembership[,mod],
                         MMPvalue[, mod])
  names(geneInfo0) = c(oldNames,names(geneModuleMembership)[mod],
                       names(MMPvalue)[mod])
}
geneOrder =order(geneInfo0$moduleColor)
geneInfo = geneInfo0[geneOrder, ]
write.table(geneInfo, file = "GS_MM.xls",sep="\t",row.names=F)

for (mod in 1:nrow(table(moduleColors)))
{  
  modules = names(table(moduleColors))[mod]
  probes = colnames(datExpr0)
  inModule = (moduleColors == modules)
  modGenes = probes[inModule]
  write.table(modGenes, file =paste0("GEO_",modules,".txt"),sep="\t",row.names=F,col.names=F,quote=F)
}


library(VennDiagram)        
files=dir()     
files=grep("txt",files,value=T)    
geneList=list()

for(i in 1:length(files)){
    inputFile=files[i]
	if(inputFile=="intersect.txt"){next}
    rt=read.table(inputFile,header=F)
    header=unlist(strsplit(inputFile,"\\.|\\-"))
    geneList[[header[1]]]=as.vector(rt[,1])
    uniqLength=length(unique(as.vector(rt[,1])))
    print(paste(header[1],uniqLength,sep=" "))
}

venn.plot=venn.diagram(geneList,filename=NULL,fill=rainbow(length(geneList)))
pdf(file="venn.pdf",width=6,height=6)
grid.draw(venn.plot)
dev.off()

intersectGenes=Reduce(intersect,geneList)
write.table(file="intersect.txt",intersectGenes,sep="\t",quote=F,col.names=F,row.names=F)

library("org.Hs.eg.db")      
rt=read.table("intersect.txt",sep="\t",check.names=F,header=T)     
genes=as.vector(rt[,1])
entrezIDs <- mget(genes, org.Hs.egSYMBOL2EG, ifnotfound=NA)       
entrezIDs <- as.character(entrezIDs)
out=cbind(rt,entrezID=entrezIDs)
write.table(out,file="id.txt",sep="\t",quote=F,row.names=F)    

library("clusterProfiler")
library("org.Hs.eg.db")
library("enrichplot")
library("ggplot2")

pvalueFilter=0.05         
qvalueFilter=0.05         
    
rt=read.table("id.txt",sep="\t",header=T,check.names=F)    
rt=rt[is.na(rt[,"entrezID"])==F,]                            
gene=rt$entrezID
geneFC=2^rt$logFC
names(geneFC)=gene

colorSel="qvalue"
if(qvalueFilter>0.05){
	colorSel="pvalue"
}

kk=enrichGO(gene = gene,OrgDb = org.Hs.eg.db, pvalueCutoff =1, qvalueCutoff = 1, ont="all", readable =T)
GO=as.data.frame(kk)
GO=GO[(GO$pvalue<pvalueFilter & GO$qvalue<qvalueFilter),]
write.table(GO,file="GO.txt",sep="\t",quote=F,row.names = F)

showNum=10
if(nrow(GO)<30){
	showNum=nrow(GO)
}

pdf(file="barplot.pdf",width = 9,height = 7)
bar=barplot(kk, drop = TRUE, showCategory =showNum,split="ONTOLOGY",color = colorSel) + facet_grid(ONTOLOGY~., scale='free')
print(bar)
dev.off()
		
pdf(file="bubble.pdf",width = 9,height = 7)
bub=dotplot(kk,showCategory = showNum, orderBy = "GeneRatio",split="ONTOLOGY", color = colorSel) + facet_grid(ONTOLOGY~., scale='free')
print(bub)
dev.off()
		
pdf(file="circos.pdf",width = 9,height = 6.5)
cnet=cnetplot(kk, foldChange=geneFC, showCategory = 5, circular = TRUE, colorEdge = TRUE)
print(cnet)
dev.off()

library("clusterProfiler")
library("org.Hs.eg.db")
library("enrichplot")
library("ggplot2")

pvalueFilter=0.05      
qvalueFilter=1       

rt=read.table("id.txt",sep="\t",header=T,check.names=F)      
rt=rt[is.na(rt[,"entrezID"])==F,]                           
gene=rt$entrezID
geneFC=2^rt$logFC
names(geneFC)=gene

colorSel="qvalue"
if(qvalueFilter>0.05){
	colorSel="pvalue"
}

kk <- enrichKEGG(gene = gene, organism = "hsa", pvalueCutoff =1, qvalueCutoff =1)
KEGG=as.data.frame(kk)
KEGG$geneID=as.character(sapply(KEGG$geneID,function(x)paste(rt$Gene[match(strsplit(x,"/")[[1]],as.character(rt$entrezID))],collapse="/")))
KEGG=KEGG[(KEGG$pvalue<pvalueFilter & KEGG$qvalue<qvalueFilter),]
write.table(KEGG,file="KEGG.txt",sep="\t",quote=F,row.names = F)

showNum=30
if(nrow(KEGG)<showNum){
	showNum=nrow(KEGG)
}

pdf(file="barplot.pdf",width = 10,height = 7)
barplot(kk, drop = TRUE, showCategory = showNum, color = colorSel)
dev.off()

pdf(file="bubble.pdf",width = 10,height = 7)
dotplot(kk, showCategory = showNum, orderBy = "GeneRatio",color = colorSel)
dev.off()

pdf(file="circos.pdf",width = 11,height = 7)
kkx=setReadable(kk, 'org.Hs.eg.db', 'ENTREZID')
cnetplot(kkx, foldChange=geneFC,showCategory = 5, circular = TRUE, colorEdge = TRUE,node_label="all")
dev.off()

rt=read.table("network.txt", header=T, sep="\t", check.names =FALSE)  
tb=table(c(as.vector(rt[,1]),as.vector(rt[,2])))
tb=sort(tb,decreasing =T)

outTab=as.data.frame(tb)
colnames(outTab)=c("Gene","Count")
write.table(outTab,file="ppiCount.txt",sep="\t",quote=F,row.names=F)

showNum=30
if(nrow(tb)<showNum){
	showNum=nrow(KEGG)
}
n=as.matrix(tb)[1:showNum,]

pdf(file="barplot.pdf",width=7,height=6)
par(mar=c(5,8,2,3),xpd=T)
bar=barplot(n,horiz=TRUE,col="skyblue",names=FALSE,xlim=c(0,ceiling(max(n)/5)*5),xlab="Number of adjacent nodes")
text(x=n-0.5,y=bar,n)
text(x=-0.2,y=bar,label=names(n),xpd=T,pos=2)
dev.off()

library("limma")                                            
rt=read.table("symbol.txt",sep="\t",header=T,check.names=F)           
rt=as.matrix(rt)
rownames(rt)=rt[,1]
exp=rt[,2:ncol(rt)]
dimnames=list(rownames(exp),colnames(exp))
data=matrix(as.numeric(as.matrix(exp)),nrow=nrow(exp),dimnames=dimnames)
data=avereps(data)
data=data[rowMeans(data)>0,]

v <-voom(data, plot = F, save.plot = F)
out=v$E
out=rbind(ID=colnames(out),out)
write.table(out,file="uniq.symbol.txt",sep="\t",quote=F,col.names=F)        

source("CIBERSORT.R")
results=CIBERSORT("ref.txt", "uniq.symbol.txt", perm=100, QN=TRUE)

library(ggpubr)       
library(limma)         
immFile="geo.CIBERSORT.txt"    
riskFile="exp.txt"        

immune=read.table(immFile, header=T, sep="\t", check.names=F, row.names=1)
data=as.matrix(immune[,1:(ncol(immune)-3)])

risk=read.table(riskFile, sep="\t", header=T, check.names=F, row.names=1)
lowSample=rownames(risk)[risk[,"risk"]=="Normal"]
highSample=rownames(risk)[risk[,"risk"]=="Calculi"]

lowSameSample=intersect(row.names(data),lowSample)
highSameSample=intersect(row.names(data),highSample)
data=t(data[c(lowSameSample,highSameSample),])
conNum=length(lowSameSample)
treatNum=length(highSameSample)

pdf("geo.barplot.pdf",height=10,width=20)
col=rainbow(nrow(data),s=0.7,v=0.7)
par(las=1,mar=c(8,5,4,16),mgp=c(3,0.1,0),cex.axis=1.5)
a1 = barplot(data,col=col,yaxt="n",ylab="Relative Percent",xaxt="n",cex.lab=1.8)
a2=axis(2,tick=F,labels=F)
axis(2,a2,paste0(a2*100,"%"))
par(srt=0,xpd=T)
rect(xleft = a1[1], ybottom = -0.01, xright = a1[conNum], ytop = -0.06,col="green")
text(a1[conNum]/2,-0.035,"Normal",cex=2)
rect(xleft = a1[conNum], ybottom = -0.01, xright =a1[length(a1)] , ytop = -0.06,col="red")
text((a1[length(a1)]+a1[conNum])/2,-0.035,"Calculi",cex=2)
ytick2 = cumsum(data[,ncol(data)])
ytick1 = c(0,ytick2[-length(ytick2)])
legend(par('usr')[2]*0.98,par('usr')[4],legend=rownames(data),col=col,pch=15,bty="n",cex=1.3)
dev.off()

data=as.data.frame(t(data))
data=cbind(data,risk=c(rep("Normal",conNum),rep("Calculi",treatNum)))
for(i in colnames(data)[1:(ncol(data)-1)]){
	rt=data[,c(i,"risk")]
	colnames(rt)=c("Immune","Risk")
	group=levels(factor(rt$Risk))
	rt$Risk=factor(rt$Risk, levels=c("Normal","Calculi"))
	comp=combn(group,2)
	my_comparisons=list()
	for(j in 1:ncol(comp)){my_comparisons[[j]]<-comp[,j]}

	boxplot=ggboxplot(rt, x="Risk", y="Immune", fill="Risk",
			          xlab="Type",
			          ylab=i,
			          legend.title="Type",
			          palette = c("nejm") )+
		stat_compare_means(comparisons = my_comparisons)
	pdf(file=paste0("immuneCell.",i,".pdf"),width=3,height=4.5)
	print(boxplot)
	dev.off()
}

inputFile="symbol.txt"                                         
gmtFile="immune.gmt"                                      
library(GSVA)
library(limma)
library(GSEABase)
rt=read.table(inputFile,sep="\t",header=T,check.names=F)
rt=as.matrix(rt)
rownames(rt)=rt[,1]
exp=rt[,2:ncol(rt)]
dimnames=list(rownames(exp),colnames(exp))
mat=matrix(as.numeric(as.matrix(exp)),nrow=nrow(exp),dimnames=dimnames)
mat=avereps(mat)
mat=mat[rowMeans(mat)>0,]
geneSet=getGmt(gmtFile, 
               geneIdType=SymbolIdentifier())
ssgseaScore=gsva(mat, geneSet, method='ssgsea', kcdf='Gaussian', abs.ranking=TRUE)
normalize=function(x){
  return((x-min(x))/(max(x)-min(x)))}
ssgseaOut=normalize(ssgseaScore)
ssgseaOut=rbind(id=colnames(ssgseaOut),ssgseaOut)
write.table(ssgseaOut,file="ssgseaOut.txt",sep="\t",quote=F,col.names=F)

library(pheatmap)
rt=read.table("ssgseaOut.txt",sep="\t",header=T,row.names=1,check.names=F)   
Type=read.table("risk.txt",sep="\t",check.names=F,header=F)
Type=Type[order(Type[,2]),]
cluster=as.data.frame(Type[,2])
row.names(cluster)=Type[,1]
colnames(cluster)="Cluster"
pdf("heatmap.pdf",height=5,width=9)
pheatmap(rt, annotation=cluster, 
         color = colorRampPalette(c("blue", "white", "red"))(50),
         cluster_cols =F,
         fontsize=8,
         fontsize_row=8,
         scale="row",
         show_colnames=F,
         fontsize_col=3)
dev.off()

library(limma)
library(reshape2)
library(ggpubr)
cluFile="exp.txt"              
immFile="input.txt"     

Type=read.table(cluFile, header=F, sep="\t", check.names=F, row.names=1)
colnames(Type)=c("Subtype")
Type=Type[order(Type[,"Subtype"],decreasing=T),,drop=F]
Type$Subtype=factor(Type$Subtype, levels=unique(Type$Subtype))

immune=read.table(immFile, header=T, sep="\t", check.names=F, row.names=1)

immune=as.matrix(immune[,1:ncol(immune)])

sameSample=intersect(row.names(immune), row.names(Type))
rt=cbind(immune[sameSample,,drop=F], Type[sameSample,,drop=F])

data=melt(rt, id.vars=c("Subtype"))
colnames(data)=c("Subtype", "Immune", "Expression")

boxplot=ggboxplot(data, x="Immune", y="Expression", fill="Subtype",
				  xlab="",
				  ylab="Fraction",
				  legend.title="Subtype",
				  width=0.8,
				  palette=c("blue","red"))+
				  rotate_x_text(50)+
	stat_compare_means(aes(group=Subtype),symnum.args=list(cutpoints=c(0, 0.001, 0.01, 0.05, 1), symbols=c("***", "**", "*", "")), label="p.signif")

pdf(file="immune.diff.pdf", width=7.5, height=6)
print(boxplot)
dev.off()

library(plyr)
library(ggplot2)
library(grid)
library(gridExtra)
files=grep(".tsv",dir(),value=T)                          
data = lapply(files,read.delim)                           
names(data) = files
dataSet = ldply(data, data.frame)
dataSet$pathway = gsub(".xls","",dataSet$.id)            
gseaCol=c("#58CDD9","#7A142C","#5D90BA","#431A3D","#91612D","#6E568C","#E0367A","#D8D155","#64495D","#7CC767","#223D6C","#D20A13","#FFD121","#088247","#11AA4D")

pGsea=ggplot(dataSet,aes(x=RANK.IN.GENE.LIST,y=RUNNING.ES,colour=pathway,group=pathway))+
geom_line(size = 1.5) + scale_color_manual(values = gseaCol[1:nrow(dataSet)]) +
labs(x = "", y = "Enrichment Score", title = "") + scale_x_continuous(expand = c(0, 0)) +
scale_y_continuous(expand = c(0, 0),limits = c(min(dataSet$RUNNING.ES - 0.02), max(dataSet$RUNNING.ES + 0.02))) +
theme_bw() + theme(panel.grid = element_blank()) + theme(panel.border = element_blank()) + theme(axis.line = element_line(colour = "black")) + theme(axis.line.x = element_blank(),axis.ticks.x = element_blank(),axis.text.x = element_blank()) +
geom_hline(yintercept = 0) +
guides(colour = guide_legend(title = NULL)) + theme(legend.background = element_blank()) + theme(legend.key = element_blank())+theme(legend.key.size=unit(0.5,'cm'))

pGene=ggplot(dataSet,aes(RANK.IN.GENE.LIST,pathway,colour=pathway))+geom_tile()+
scale_color_manual(values = gseaCol[1:nrow(dataSet)]) +
labs(x = "High SPP1 expression<----------->Low SPP1 expression", y = "", title = "") +
scale_x_discrete(expand = c(0, 0)) + scale_y_discrete(expand = c(0, 0)) +
theme_bw() + theme(panel.grid = element_blank()) + theme(panel.border = element_blank()) + theme(axis.line = element_line(colour = "black"))+
theme(axis.line.y = element_blank(),axis.ticks.y = element_blank(),axis.text.y = element_blank())+ guides(color=FALSE)
gGsea = ggplot_gtable(ggplot_build(pGsea))
gGene = ggplot_gtable(ggplot_build(pGene))
maxWidth = grid::unit.pmax(gGsea$widths, gGene$widths)
gGsea$widths = as.list(maxWidth)
gGene$widths = as.list(maxWidth)
dev.off()

pdf('multipleGSEA.pdf',     
width=12,               
height=6)               
par(mar=c(5,5,2,5))
grid.arrange(arrangeGrob(gGsea,gGene,nrow=2,heights=c(.8,.3)))
dev.off()
pdf('multipleGSEA.pdf',      
width=10,              
height=6)               
par(mar=c(5,5,2,5))
grid.arrange(arrangeGrob(gGsea,gGene,nrow=2,heights=c(.8,.3)))
dev.off()
